# Supplementary material for: Exploring the Effect of Mechanical Anisotropy of Protein Structures in the Unfoldase Mechanism of AAA+ Molecular Machines
Source: Nanomaterials (Basel). 2022 May 28;12(11):1849. doi: 10.3390/nano12111849 (PMC9182431; doi:10.3390/nano12111849)
Supplement: Supplementary file 1 [file nanomaterials-12-01849-s001.zip]

Archive with 1 entries (1 files):
- nanomaterials-1688458-supplementary-SI.pdf
